# Supplementary material for: Quantitative chemical mapping of plagioclase as a tool for the interpretation of volcanic stratigraphy: an example from Saint Kitts, Lesser Antilles
Source: Bull Volcanol. 2021 Jul 16;83(8):51. doi: 10.1007/s00445-021-01476-x (PMC8549933; doi:10.1007/s00445-021-01476-x)
Supplement: Supplementary file 4 — Supplementary file4 (XLSX 48 KB) [file 445_2021_1476_MOESM4_ESM.xlsx]

## Sheet: Saint Kitts Plagioclase
Quantitative chemical mapping of plagioclase as a tool for the interpretation of volcanic stratigraphy: an example from Saint Kitts, Lesser Antilles
Bulletin of Volcanology								(Online Resource 4)
Oliver Higgins*, Tom Sheldrake, Luca Caricchi
Department of Earth Sciences, University of Geneva, rue des Maraîchers 13, 1205, Geneva, Switzerland
*Corresponding author (oliver.higgins@unige.ch; ORCID iD: 0000-0001-9960-934X)
Table S3 EPMA plagioclase analyses of all chemically mapped samples (wt. %)
Island	Sample	SiO2	TiO2	Al2O3	FeO	MnO	MgO	CaO	Na2O	K2O	Cr2O3	NiO	P2O5	Total
Saint Kitts	SK385	45.34	0.0386	34.24	0.4175	0.0202	0.0261	18.59	1.1255	0.009	0	0	0	99.8069
Saint Kitts	SK385	45.53	0.0116	34.17	0.4394	0.022	0.0251	18.59	1.1586	0.0032	0.0121	0	0	99.962
Saint Kitts	SK385	45.22	0.0286	34.11	0.4054	0.0039	0	18.52	1.0811	0.0151	0.0319	0	0	99.416
Saint Kitts	SK385	45.72	0.0107	34.11	0.3916	0.0554	0.0392	18.47	1.1945	0.012	0.0018	0	0	100.005
Saint Kitts	SK385	45.46	0.0212	33.95	0.435	0.0615	0.0261	18.24	1.284	0.01	0	0	0	99.4878
Saint Kitts	SK385	45.61	0.027	33.85	0.4153	0.0062	0.0322	18.33	1.216	0.0153	0.0012	0	0	99.5032
Saint Kitts	SK385	46.04	0.0136	33.81	0.4078	0.0369	0.0534	18.14	1.43	0.0153	0.017	0	0	99.964
Saint Kitts	SK385	45.99	0.0164	33.78	0.3991	0.0391	0.0181	18.08	1.41	0.0107	0.0044	0	0	99.7478
Saint Kitts	SK385	46.3	0.0121	33.7	0.4488	0.0189	0.0352	18.17	1.41	0.0061	0	0	0	100.101
Saint Kitts	SK385	45.97	0.0106	33.65	0.5019	0.0276	0.0312	17.9	1.58	0.0139	0	0	0	99.6852
Saint Kitts	SK385	46.49	0.0121	33.65	0.4974	0.0163	0.0645	17.86	1.44	0.0137	0.0214	0	0	100.065
Saint Kitts	SK385	45.9	0.0274	33.63	0.3704	0.0154	0.0532	17.88	1.51	0.0002	0.0096	0	0	99.3962
Saint Kitts	SK385	46.65	0.0101	33.6	0.4066	0.0352	0	17.75	1.67	0.0125	0	0	0	100.134
Saint Kitts	SK385	46.68	0.0107	33.5	0.3931	0.0158	0.0292	17.71	1.58	0	0	0	0	99.9188
Saint Kitts	SK385	46.97	0.0377	33.19	0.5597	0.0286	0.0797	17.59	1.6	0.0232	0.0222	0	0	100.101
Saint Kitts	SK385	46.36	0.041	33.17	0.3497	0	0.002	17.59	1.6	0.0056	0	0	0	99.1183
Saint Kitts	SK385	47.11	0.0154	33.09	0.3305	0.0053	0.003	17.23	1.86	0.0039	0	0	0	99.6481
Saint Kitts	SK385	47.18	0.0024	33.07	0.4178	0.0268	0.0373	17.36	1.84	0.0068	0	0	0	99.9411
Saint Kitts	SK385	47.39	0.0111	32.77	0.3012	0.0404	0.0302	16.99	2	0.0037	0	0	0	99.5366
Saint Kitts	SK385	47.13	0.081	32.44	0.8014	0.0373	0.1355	17.3	1.76	0.0246	0	0	0	99.7098
Saint Kitts	SK385	49.03	0.0405	31.84	0.3597	0.0237	0	15.82	2.88	0.0103	0	0	0	100.004
Saint Kitts	SK385	49.31	0.0226	31.67	0.3621	0.0233	0.0081	15.46	2.89	0.0229	0.0584	0	0	99.8274
Saint Kitts	SK385	48.88	0.0078	31.63	0.3055	0.0263	0.0476	15.67	2.88	0.0103	0	0	0	99.4575
Saint Kitts	SK385	49.3	0.028	31.5	0.3717	0.0544	0.0081	15.38	2.92	0.0152	0	0	0	99.5774
Saint Kitts	SK385	49.68	0.0464	31.35	0.2904	0.0316	0.0416	15.09	3.26	0.0176	0.0173	0	0	99.8249
Saint Kitts	SK385	49.31	0.0265	31.34	0.3333	0.0566	0.0375	15.36	2.88	0.0225	0.0133	0	0	99.3797
Saint Kitts	SK385	49.82	0.053	31.34	0.3706	0	0	15.21	3.1	0.0106	0.0148	0	0	99.919
Saint Kitts	SK385	49.21	0.0362	31.29	0.3547	0.0215	0.0122	15.2	3.03	0.017	0	0	0	99.1716
Saint Kitts	SK385	50.03	0.0304	31.29	0.329	0.0027	0	14.95	3.19	0.0253	0.0026	0	0	99.85
Saint Kitts	SK385	49.72	0.029	31.27	0.3557	0.0229	0.0193	15.1	3.06	0.0123	0.0112	0	0	99.6004
Saint Kitts	SK385	49.16	0.0433	31.23	0.2847	0.025	0.0324	15.32	2.94	0.0203	0.0184	0	0	99.0741
Saint Kitts	SK385	50.06	0.041	31.23	0.3592	0.0316	0.0295	14.95	3.29	0.0175	0	0	0	100.009
Saint Kitts	SK385	50.34	0.0429	31.23	0.5332	0.0523	0.0407	14.79	3.32	0.0276	0.0107	0	0	100.387
Saint Kitts	SK385	49.71	0.0255	31.17	0.2834	0.0461	0.0203	15.08	2.91	0.012	0	0	0	99.2573
Saint Kitts	SK385	50.4	0.0197	31.1	0.3029	0.0316	0.0294	14.78	3.2	0.0219	0.0078	0	0	99.8933
Saint Kitts	SK385	50.08	0.0323	30.9	0.3846	0.015	0.0081	14.82	3.27	0.0173	0	0	0	99.5273
Saint Kitts	SK385	50.88	0.0559	30.43	0.5279	0	0.0519	14.39	3.32	0.0422	0.0195	0	0	99.7174
Saint Kitts	SK385	51.53	0.045	29.94	0.4385	0	0.0635	13.64	3.97	0.0145	0	0	0	99.6415
Saint Kitts	SK385	53.18	0.0573	29.09	0.4399	0.0255	0.046	12.25	4.61	0.0429	0.0049	0	0	99.7465
Saint Kitts	SK385	52.96	0.0559	29.04	0.5873	0.0545	0.0295	12.61	4.61	0.0522	0.0075	0	0	100.007
Saint Kitts	SK385	53.68	0.0534	29.01	0.4516	0.0237	0.0388	12.21	4.69	0.0627	0	0	0	100.22
Saint Kitts	SK385	53.56	0.0572	28.04	0.5622	0	0.0871	11.68	4.9	0.037	0.0013	0	0	98.9248
Saint Kitts	SK386B	45.26	0.0522	34.68	0.4571	0.0736	0.0468	18.7	0.9104	0	0	0	0	100.18
Saint Kitts	SK386B	46.69	0.0595	34.09	0.4289	0.012	0.0199	17.77	1.51	0.015	0.0099	0	0	100.605
Saint Kitts	SK386B	46.77	0.0564	33.79	0.477	0.0296	0.0128	17.55	1.58	0.005	0	0	0	100.271
Saint Kitts	SK386B	47.02	0.0624	33.68	0.4362	0.0138	0.0033	17.47	1.59	0	0.0075	0	0	100.283
Saint Kitts	SK386B	46.59	0.0394	33.5	0.5445	0.0217	0.0144	17.69	1.42	0.0076	0	0	0	99.8276
Saint Kitts	SK386B	47.07	0.0543	33.34	0.5552	0	0.0694	17.35	1.58	0.0096	0	0	0	100.029
Saint Kitts	SK386B	47.21	0.0564	33.31	0.4907	0.0138	0.0352	17.21	1.66	0.003	0.0004	0	0	99.9895
Saint Kitts	SK386B	47.67	0.0372	33.03	0.6104	0.0238	0.0469	16.9	1.75	0	0.0301	0	0	100.098
Saint Kitts	SK386B	47.56	0.0246	32.93	0.5802	0	0.0709	16.96	1.92	0.0165	0	0	0	100.062
Saint Kitts	SK386B	48.3	0.0279	32.73	0.4469	0.0059	0.045	16.5	2.1	0.0129	0.0038	0	0	100.172
Saint Kitts	SK386B	48.47	0.0357	32.64	0.4715	0	0.0015	16.47	2.27	0.013	0.0113	0	0	100.383
Saint Kitts	SK386B	48.52	0.0149	32.44	0.445	0.0375	0.009	16.27	2.24	0.0114	0.0205	0	0	100.008
Saint Kitts	SK386B	48.87	0	32.26	0.4457	0.0019	0.0111	15.81	2.51	0.0234	0.0047	0	0	99.9368
Saint Kitts	SK386B	51.61	0.0268	30.37	0.5602	0.0152	0.0656	13.87	3.55	0.0257	0.0056	0	0	100.099
Saint Kitts	SK386B	51.64	0.0149	30.26	0.5781	0	0.0585	13.77	3.6	0.0318	0.0117	0	0	99.965
Saint Kitts	SK386B	51.8	0.0705	30.04	0.6	0	0.0766	13.33	3.74	0.028	0.0071	0	0	99.6922
Saint Kitts	SK386B	52.12	0.0208	30.01	0.5171	0	0.0419	13.55	3.77	0.0274	0.0133	0	0	100.07
Saint Kitts	SK386B	52.32	0.0475	29.99	0.6027	0.0173	0.0541	13.29	3.89	0.0238	0	0	0	100.235
Saint Kitts	SK386B	52.25	0.0706	29.82	0.5263	0	0.0646	13.28	3.92	0.0309	0.0133	0	0	99.9757
Saint Kitts	SK386B	52.87	0.0899	29.62	0.6103	0	0.093	12.99	4.18	0.0303	0	0	0	100.483
Saint Kitts	SK386B	53	0.0616	29.57	0.5973	0	0.0769	12.96	4.09	0.0477	0.0067	0	0	100.41
Saint Kitts	SK386B	52.36	0.0253	29.5	0.5901	0.0497	0.1582	12.96	3.9	0.0418	0	0	0	99.5851
Saint Kitts	SK386B	52.69	0.0847	29.39	0.6583	0	0.0697	12.87	4.13	0.0233	0	0	0	99.916
Saint Kitts	SK386B	53.1	0.0654	29.27	0.6393	0	0.1332	12.67	4.14	0.0377	0.0036	0	0	100.059
Saint Kitts	SK386B	53.73	0.0646	29.12	0.6286	0.0346	0.0768	12.32	4.4	0.0388	0.0107	0	0	100.424
Saint Kitts	SK386B	52.78	0.0854	29.07	0.6916	0	0.0796	12.68	4.14	0.0289	0.0091	0	0	99.5646
Saint Kitts	SK386B	53.27	0	28.5	1.0339	0.0087	0.4412	12.2	4.2	0.039	0	0	0	99.6928
Saint Kitts	SK387	45.06	0.0348	34.5	0.4456	0.086	0.0434	18.45	0.9824	0	0.0148	0	0	99.617
Saint Kitts	SK387	45.12	0.017	34.35	0.4896	0.0239	0.0502	18.34	1.1092	0	0	0	0	99.4999
Saint Kitts	SK387	45	0.0288	34.29	0.4627	0.0524	0.033	18.33	1.0036	0.0107	0.0189	0	0	99.2301
Saint Kitts	SK387	45.29	0.0157	34.24	0.5189	0.0318	0.0259	18.25	1.188	0.0016	0	0	0	99.5619
Saint Kitts	SK387	45.1	0	34.2	0.4963	0.0642	0.0642	18.26	1.0404	0	0.0367	0	0	99.2618
Saint Kitts	SK387	45.26	0.0521	34.19	0.4885	0.0314	0.0471	18.38	1.0483	0	0	0	0	99.4974
Saint Kitts	SK387	45.13	0	34.17	0.4598	0.0333	0.0228	18.37	0.9785	0.0002	0	0	0	99.1646
Saint Kitts	SK387	45.36	0	34.07	0.4777	0.028	0.0471	18.33	1.0837	0.0032	0	0	0	99.3997
Saint Kitts	SK387	45.49	0.0561	34.03	0.5252	0.0306	0.0323	17.98	1.2245	0.0065	0.0112	0	0	99.3864
Saint Kitts	SK387	44.96	0.0301	33.99	0.4531	0.0208	0.0467	18.31	1.07	0.002	0	0	0	98.8827
Saint Kitts	SK387	45.19	0.0397	33.98	0.5116	0.0221	0.0473	18.23	1.081	0.0088	0.0282	0	0	99.1387
Saint Kitts	SK387	45.91	0.0074	33.85	0.4944	0.0341	0.0559	17.7	1.37	0.0029	0.0289	0	0	99.4536
Saint Kitts	SK387	45.71	0.0556	33.76	0.4999	0	0.0347	17.87	1.42	0.0083	0	0	0	99.3585
Saint Kitts	SK387	45.89	0.053	33.72	0.5765	0.0154	0.0508	17.63	1.52	0.0076	0.0002	0	0	99.4635
Saint Kitts	SK387	45.44	0.0037	33.68	0.4952	0.0007	0.0415	17.82	1.3252	0.0023	0	0	0	98.8086
Saint Kitts	SK387	46.19	0.0643	33.34	0.4938	0.0304	0.0528	17.38	1.57	0.0096	0	0	0	99.1309
Saint Kitts	SK387	46.62	0.0238	33.28	0.4311	0.0295	0.0302	17.28	1.69	0.0138	0	0	0	99.3984
Saint Kitts	SK387	46.2	0.0312	33.23	0.4707	0.0192	0.0488	17.48	1.56	0.0212	0.0221	0	0	99.0832
Saint Kitts	SK387	47.35	0.0037	32.61	0.3935	0.0421	0.0097	16.51	2.17	0.0065	0.0223	0	0	99.1178
Saint Kitts	SK387	46.99	0	32.48	0.3949	0.0362	0.0269	16.65	2.05	0	0.0165	0	0	98.6445
Saint Kitts	SK387	47.91	0.018	32.36	0.3981	0.0206	0.0127	16.01	2.42	0.0165	0	0	0	99.1659
Saint Kitts	SK387	47.49	0.0273	32.34	0.5724	0.0393	0.0598	16.51	2.19	0.0229	0.0027	0	0	99.2544
Saint Kitts	SK387	47.98	0.0341	32.26	0.7939	0.0623	0.1027	16.49	1.84	0.0331	0	0	0	99.5961
Saint Kitts	SK387	47.69	0.0417	32.17	0.4015	0.0478	0.016	16.12	2.33	0.0135	0	0	0	98.8305
Saint Kitts	SK387	48.68	0.0341	32.04	0.3879	0.0268	0.0252	15.74	2.66	0.024	0	0	0	99.618
Saint Kitts	SK387	48.2	0.0526	31.95	0.4234	0.0073	0.0228	15.72	2.62	0.0121	0.0235	0	0	99.0317
Saint Kitts	SK387	48.86	0.0469	31.95	0.3833	0.0227	0.0191	15.57	2.77	0.0164	0.0232	0	0	99.6616
Saint Kitts	SK387	48.4	0.0691	31.91	0.4285	0.0369	0.0456	15.71	2.62	0.0196	0.0066	0	0	99.2463
Saint Kitts	SK387	48.27	0.0469	31.75	0.3971	0.044	0.0351	15.78	2.51	0.021	0	0	0	98.8541
Saint Kitts	SK387	48.18	0.0473	31.72	0.4328	0.0061	0.0514	15.6	2.66	0.0227	0	0	0	98.7203
Saint Kitts	SK387	48.42	0.021	31.69	0.3495	0.0054	0	15.68	2.65	0.0128	0	0	0	98.8287
Saint Kitts	SK387	48.5	0.0331	31.66	0.3729	0.0193	0	15.59	2.62	0.0079	0	0	0	98.8032
Saint Kitts	SK387	49.84	0.0161	30.96	0.3494	0.0475	0.0731	14.69	3.08	0.0175	0	0	0	99.0736
Saint Kitts	SK387	50.17	0.0672	30.9	0.3424	0.0407	0.0195	14.5	3.35	0.0266	0	0	0	99.4164
Saint Kitts	SK387	50.12	0.0079	30.75	0.3899	0.0653	0	14.5	3.18	0.0128	0.0017	0	0	99.0276
Saint Kitts	SK387	49.96	0.0225	30.71	0.3637	0.0107	0.0064	14.45	3.43	0.0208	0	0	0	98.9741
Saint Kitts	SK387	50.1	0.0339	30.65	0.3753	0.0327	0.0042	14.38	3.4	0.0249	0.0017	0	0	99.0027
Saint Kitts	SK387	49.8	0.0022	30.58	0.3584	0.0334	0.0001	14.47	3.39	0.0189	0.0023	0	0	98.6553
Saint Kitts	SK387	50.16	0.0216	30.57	0.3222	0.0534	0.022	14.4	3.45	0.0226	0	0	0	99.0218
Saint Kitts	SK387	50.16	0.0823	30.57	0.3544	0.0427	0.0244	14.36	3.51	0.021	0.0235	0	0	99.1483
Saint Kitts	SK387	50.52	0	30.43	0.3731	0.0328	0.04	14.14	3.55	0.0247	0.0113	0	0	99.1219
Saint Kitts	SK387	50.87	0.0427	30.41	0.3553	0.0067	0.0131	13.85	3.7	0.0371	0	0	0	99.2849
Saint Kitts	SK387	50.48	0.0239	30.4	0.367	0.0268	0.012	14.07	3.58	0.0414	0	0	0	99.0011
Saint Kitts	SK387	50.95	0.0094	30.18	0.3771	0.0301	0.0395	13.82	3.69	0.0336	0	0	0	99.1297
Saint Kitts	SK387	51	0.0051	30.05	0.4663	0.0255	0.0652	13.52	3.63	0.0316	0.0006	0	0	98.7943
Saint Kitts	SK387	50.92	0.056	29.95	0.4834	0.0242	0.0427	13.65	3.8	0.027	0.004	0	0	98.9573
Saint Kitts	SK387	51.23	0.0616	29.89	0.676	0.006	0.2253	13.38	3.65	0.0258	0	0	0	99.1447
Saint Kitts	SK387	52.27	0.0661	29.69	0.5793	0.0331	0.0687	13.08	4.24	0.0316	0	0	0	100.059
Saint Kitts	SK387	51.43	0.037	29.57	0.5911	0.0389	0.0791	13.34	3.64	0.0384	0	0	0	98.7645
Saint Kitts	SK387	51.35	0.0233	29.45	0.5154	0.0087	0.0525	13.31	4.12	0.0223	0.0346	0	0	98.8868
Saint Kitts	SK390	43.93	0.0181	35.04	0.3856	0.0136	0.0173	19.21	0.5037	0.0048	0.0037	0	0	99.1268
Saint Kitts	SK390	44.81	0.0649	34.86	0.4152	0.0791	0.0061	18.94	0.6113	0.0061	0	0	0	99.7927
Saint Kitts	SK390	44.64	0	34.84	0.3609	0	0.0508	18.91	0.6732	0.0019	0	0	0	99.4768
Saint Kitts	SK390	44.22	0.0049	34.79	0.39	0	0.0265	18.92	0.69	0.0059	0.0119	0	0	99.0592
Saint Kitts	SK390	44.13	0.0186	34.76	0.3778	0.0407	0.0173	19.18	0.5787	0	0.0151	0	0	99.1182
Saint Kitts	SK390	44.86	0.0112	34.7	0.4056	0	0.0193	18.88	0.7406	0.0061	0	0	0	99.6228
Saint Kitts	SK390	44.22	0.0371	34.69	0.3685	0.0679	0.0254	18.81	0.6605	0.0023	0	0	0	98.8817
Saint Kitts	SK390	44.55	0.0449	34.69	0.4097	0.0475	0.057	18.86	0.6772	0.0069	0.0058	0	0	99.349
Saint Kitts	SK390	44.73	0.0478	34.52	0.393	0.0113	0	18.84	0.7996	0.0039	0.0083	0	0	99.3539
Saint Kitts	SK390	44.79	0.0371	34.49	0.4227	0	0.0774	18.59	0.9124	0.0041	0	0	0	99.3237
Saint Kitts	SK390	45.29	0.0595	34.43	0.4394	0.0136	0.0143	18.36	0.9478	0.0088	0.0258	0	0	99.5892
Saint Kitts	SK390	44.68	0.0541	34.39	0.466	0.0045	0.0306	18.45	0.8595	0.0077	0.0174	0	0	98.9598
Saint Kitts	SK390	45	0.0517	34.35	0.4419	0	0.055	18.67	0.79	0.0144	0.0246	0	0	99.3976
Saint Kitts	SK390	44.99	0.0488	34.24	0.4471	0	0.0428	18.3	1.0243	0.0074	0	0	0	99.1004
Saint Kitts	SK390	45.05	0.0556	34.22	0.4505	0.0452	0.0387	18.23	1.034	0.0019	0	0	0	99.1259
Saint Kitts	SK390	44.93	0.0517	34.19	0.4289	0	0	18.5	0.8122	0.0086	0	0	0	98.9214
Saint Kitts	SK390	45.12	0.0556	34.16	0.445	0.0158	0.0469	18.15	1.0529	0.0103	0.0004	0	0	99.0569
Saint Kitts	SK390	45.61	0.0215	34.09	0.4499	0.0272	0.0316	18.2	1.0808	0.0008	0.0068	0	0	99.5186
Saint Kitts	SK390	45.02	0.0706	33.6	1.0962	0	0.0062	18.03	1.35	0.0064	0.0181	0	0	99.1975
Saint Kitts	SK390	46.38	0.0775	33.07	0.5062	0.0158	0.0399	17.19	1.66	0.0125	0	0	0	98.9519
Saint Kitts	SK390	46.38	0.0273	32.95	0.5183	0.0204	0.0728	17.19	1.77	0.0098	0.0051	0	0	98.9437
Saint Kitts	SK390	46.86	0.0843	32.79	0.6592	0	0.0483	16.61	2.08	0.0216	0.0077	0	0	99.1611
Saint Kitts	SK390	46.8	0.0127	32.69	0.5869	0.0271	0.0832	16.79	2.01	0.0195	0.0126	0	0	99.032
Saint Kitts	SK390	47.3	0.0575	32.68	0.5918	0.0453	0.1129	16.63	2	0.0125	0	0	0	99.43
Saint Kitts	SK390	47.01	0.0336	32.63	0.574	0	0.0667	16.73	2.03	0.0115	0	0	0	99.0858
Saint Kitts	SK390	46.83	0.0585	32.6	0.5594	0	0.0903	16.75	2.04	0.016	0.0062	0	0	98.9504
Saint Kitts	SK390	46.4	0.0638	32.57	0.5433	0	0.0852	16.71	2.06	0.0284	0.0108	0	0	98.4715
Saint Kitts	SK390	47.01	0.0244	32.57	0.4822	0	0.0369	16.74	1.99	0.016	0	0	0	98.8695
Saint Kitts	SK390	47.31	0.0512	32.54	0.6709	0.0498	0.0586	16.63	2.06	0.0079	0	0	0	99.3784
Saint Kitts	SK390	46.75	0.0541	32.31	0.639	0.0565	0.1755	16.66	1.86	0.0177	0.0076	0	0	98.5304
Saint Kitts	SK390	46.35	0.0564	32.08	0.8878	0.4047	0.2331	16.43	1.95	0.0256	0.0119	0	0	98.4295
Saint Kitts	SK391	46.43	0	33.75	0.5368	0	0.0157	17.68	1.42	0.0107	0.0196	0	0	99.8628
Saint Kitts	SK391	46.66	0.022	33.75	0.408	0	0.0346	17.59	1.56	0.0135	0	0	0	100.038
Saint Kitts	SK391	46.69	0.0393	33.64	0.4418	0.0314	0.0173	17.55	1.66	0.0114	0	0	0	100.081
Saint Kitts	SK391	46.21	0	33.61	0.4604	0.0353	0.0663	17.56	1.57	0.0147	0.0277	0	0	99.5544
Saint Kitts	SK391	46.47	0	33.6	0.42	0.0117	0.0331	17.39	1.54	0.0054	0.0196	0	0	99.4898
Saint Kitts	SK391	46.61	0.0115	33.54	0.4839	0.0039	0.0198	17.4	1.62	0.0114	0	0	0	99.7005
Saint Kitts	SK391	46.54	0.0143	33.31	0.4274	0	0.04	17.54	1.5	0.021	0.0038	0	0	99.3965
Saint Kitts	SK391	47.91	0	32.17	0.4675	0.0293	0.0224	16.06	2.34	0.0174	0.0482	0	0	99.0648
Saint Kitts	SK391	48.77	0.0019	32.12	0.4684	0.0551	0.0381	15.95	2.51	0.0106	0.0006	0	0	99.9247
Saint Kitts	SK391	49.09	0	31.91	0.4513	0	0.0364	15.58	2.69	0.0301	0.0098	0	0	99.7976
Saint Kitts	SK391	49.44	0.0249	31.6	0.3948	0	0.0249	15.13	3.1	0.0388	0.0084	0	0	99.7618
Saint Kitts	SK391	49.35	0	31.49	0.4448	0	0.2484	15.06	2.83	0.0472	0	0	0	99.4704
Saint Kitts	SK391	49.97	0.0168	31.47	0.5826	0.0374	0.1551	15.19	2.93	0.0462	0	0	0	100.398
Saint Kitts	SK391	49.96	0.0076	31.43	0.458	0	0.0276	14.98	2.96	0.03	0.0219	0	0	99.8751
Saint Kitts	SK391	49.43	0.0206	31.4	0.5358	0.0529	0.0412	15.07	2.99	0.0202	0	0	0	99.5607
Saint Kitts	SK391	50.53	0.0043	31.19	0.4565	0	0.0813	14.54	3.19	0.0291	0	0	0	100.021
Saint Kitts	SK391	50.06	0.0268	31.15	0.5604	0.0333	0.0582	14.65	3.21	0.0325	0	0	0	99.7812
Saint Kitts	SK391	49.22	0.0281	30.99	0.5997	0.0098	0.0381	14.9	2.99	0.0254	0.0191	0	0	98.8202
Saint Kitts	SK391	51.02	0.0301	30.68	0.4943	0	0.0647	14.07	3.44	0.0461	0	0	0	99.8452
Saint Kitts	SK391	51.59	0.0091	30.5	0.4051	0	0.0321	13.83	3.75	0.0496	0.0083	0	0	100.174
Saint Kitts	SK391	50.72	0.0354	30.33	0.4198	0	0.0321	13.93	3.77	0.0325	0.0204	0	0	99.2902
Saint Kitts	SK391	51.19	0.0019	29.9	0.5105	0.039	0.055	13.35	3.78	0.0554	0.0059	0	0	98.8877
Saint Kitts	SK391	51.72	0.0443	29.86	0.5556	0.0019	0.0584	13.39	3.82	0.0439	0	0	0	99.4941
Saint Kitts	SK391	51.24	0.0314	29.77	0.5727	0.0098	0.035	13.51	3.74	0.0444	0.0344	0	0	98.9877
Saint Kitts	SK391	52.2	0.0072	29.76	0.3482	0.0039	0.0153	13.09	4.08	0.0482	0	0	0	99.5528
Saint Kitts	SK391	52.42	0.0052	29.69	0.4277	0.0548	0.0382	12.95	4.16	0.05	0	0	0	99.7959
Saint Kitts	SK391	53.05	0.0124	29.58	0.3545	0.0156	0.0096	12.64	4.25	0.0466	0.0027	0	0	99.9614
Saint Kitts	SK391	52.32	0.0172	29.46	0.4285	0	0.0657	12.77	4.18	0.0454	0.0026	0	0	99.2894
Saint Kitts	SK391	53.17	0	29.41	0.358	0.0079	0.0095	12.43	4.56	0.0533	0	0	0	99.9987
Saint Kitts	SK391	53.19	0	29.33	0.3653	0.0372	0.0548	12.45	4.4	0.0556	0	0	0	99.8829
Saint Kitts	SK391	53.04	0.0239	28.64	0.4383	0	0.0693	12.04	4.74	0.0636	0.0065	0	0	99.0616
Saint Kitts	SK391	53.38	0.0095	28.33	0.4536	0	0.0488	11.91	4.72	0.0579	0.0327	0	0	98.9425
Saint Kitts	SK391	53.59	0.031	28.31	0.4478	0	0.0482	11.83	4.62	0.064	0.0016	0	0	98.9426
Saint Kitts	SK392	44.21	0.038	35.46	0.4526	0	0.0362	19.18	0.6079	0	0.0336	0	0	100.018
Saint Kitts	SK392	44.25	0	35.42	0.4001	0.0313	0.0257	19.2	0.5489	0.0019	0.0098	0	0	99.8877
Saint Kitts	SK392	44.15	0.0226	35.41	0.4133	0.0392	0.0269	19.16	0.5694	0.011	0.0215	0	0	99.8239
Saint Kitts	SK392	43.79	0.0058	35.4	0.3733	0.0097	0.0062	19.14	0.5357	0.0078	0	0	0	99.2685
Saint Kitts	SK392	44.51	0.0275	35.4	0.3795	0.0333	0.0282	19.05	0.5945	0	0.0042	0	0	100.027
Saint Kitts	SK392	43.9	0.028	35.36	0.3872	0.0117	0.0108	19.24	0.5926	0.0151	0.008	0	0	99.5534
Saint Kitts	SK392	44.14	0	35.35	0.4419	0.0196	0.0286	19.15	0.6509	0.0106	0	0	0	99.7916
Saint Kitts	SK392	44.34	0	35.35	0.4563	0	0.033	19.18	0.5363	0.0114	0	0	0	99.907
Saint Kitts	SK392	43.83	0.0285	35.35	0.4037	0	0.0321	19.48	0.5669	0.0113	0.0181	0	0	99.7206
Saint Kitts	SK392	44.19	0.0097	35.32	0.4361	0	0.0224	19.18	0.5881	0.0111	0.0077	0	0	99.7651
Saint Kitts	SK392	44.25	0.0183	35.32	0.4039	0	0.0164	19.25	0.5687	0.0119	0.0007	0	0	99.8399
Saint Kitts	SK392	44.17	0.012	35.31	0.4265	0.0019	0.0246	19.25	0.5775	0.0099	0.0263	0	0	99.8087
Saint Kitts	SK392	44.3	0	35.29	0.3919	0	0.0462	19.14	0.6466	0.0089	0.0011	0	0	99.8247
Saint Kitts	SK392	44.39	0	35.29	0.5121	0.0352	0.0225	19.14	0.5926	0	0.0137	0	0	99.9961
Saint Kitts	SK392	43.93	0.0154	35.26	0.4638	0.0196	0.0251	19.11	0.5703	0.0096	0	0	0	99.4038
Saint Kitts	SK392	44.13	0.025	35.23	0.485	0	0.0393	19.03	0.5298	0.0081	0	0	0	99.4772
Saint Kitts	SK392	44.08	0.0097	35.22	0.4408	0	0.0066	19.13	0.5952	0.0056	0	0	0	99.4879
Saint Kitts	SK392	44.56	0	35.19	0.4134	0.0117	0.0336	19.04	0.5997	0.0042	0.015	0	0	99.8676
Saint Kitts	SK392	44.15	0.0092	35.17	0.4315	0.0097	0.0411	19.12	0.6041	0.0072	0.0133	0	0	99.5561
Saint Kitts	SK392	43.96	0.0226	35.14	0.4393	0	0.0294	19.17	0.6094	0.0091	0	0	0	99.3798
Saint Kitts	SK392	44.35	0.0115	35.13	0.4029	0	0.0458	19	0.6842	0	0.0027	0	0	99.6271
Saint Kitts	SK392	44.34	0	35.12	0.4975	0	0.0369	18.85	0.6763	0.002	0	0	0	99.5227
Saint Kitts	SK392	44.38	0.0237	35.1	0.5053	0.0059	0.0382	19	0.6867	0	0.0023	0	0	99.7421
Saint Kitts	SK392	44.53	0.0086	35.07	0.4384	0	0.0155	18.89	0.6345	0.004	0.0046	0	0	99.5956
Saint Kitts	SK392	44.51	0	34.94	0.4927	0	0.0351	18.9	0.7176	0	0.0295	0	0	99.6249
Saint Kitts	SK392	44.52	0	34.89	0.4807	0	0.0075	18.8	0.7878	0.0113	0	0	0	99.4973
Saint Kitts	SK392	44.61	0.0082	34.87	0.4804	0	0.0536	18.67	0.8526	0.0207	0.0112	0	0	99.5767
Saint Kitts	SK392	44.17	0	34.82	0.4474	0.0204	0.0464	18.89	0.6471	0.0092	0	0	0	99.0505
Saint Kitts	SK392	44.97	0	34.79	0.4456	0.0372	0.0369	18.64	0.8824	0.0022	0.0208	0	0	99.8251
Saint Kitts	SK392	44.52	0.0034	34.79	0.4373	0	0.0521	18.66	0.9094	0.0068	0.0102	0	0	99.3892
Saint Kitts	SK392	44.46	0.0703	34.77	0.4748	0	0.0485	18.68	0.876	0.0038	0	0	0	99.3834
Saint Kitts	SK392	44.93	0.0029	34.74	0.4873	0.0117	0.0527	18.64	0.9043	0.0139	0.0022	0	0	99.785
Saint Kitts	SK392	44.98	0.0278	34.74	0.4362	0.0246	0.0343	18.75	0.7933	0.0097	0.0134	0	0	99.8093
Saint Kitts	SK392	44.54	0.0116	34.71	0.463	0.0236	0.0169	18.65	0.8206	0.014	0	0	0	99.2497
Saint Kitts	SK392	45.06	0	34.69	0.4718	0	0.0678	18.53	0.9407	0.0032	0	0	0	99.7635
Saint Kitts	SK392	44.77	0	34.69	0.4546	0	0.044	18.79	0.8747	0.0059	0.0194	0	0	99.6486
Saint Kitts	SK392	45.09	0.0414	34.68	0.4446	0.0137	0.0355	18.51	0.8719	0.0116	0.0114	0	0	99.7101
Saint Kitts	SK392	44.24	0.0241	34.68	0.4214	0	0.0511	18.67	0.9312	0	0	0	0	99.0178
Saint Kitts	SK392	44.64	0	34.64	0.4796	0	0.0389	18.59	0.9271	0.0158	0	0	0	99.3314
Saint Kitts	SK392	44.34	0.013	34.63	0.4897	0	0.0401	18.71	0.8325	0	0.0114	0	0	99.0667
Saint Kitts	SK392	45.11	0	34.54	0.4835	0	0.0276	18.52	0.9148	0.0054	0.0312	0	0	99.6325
Saint Kitts	SK392	44.6	0	34.4	0.4852	0.0041	0.0313	18.62	0.8534	0.0076	0.0081	0	0	99.0097
Saint Kitts	SK392	45.41	0	34.34	0.536	0.0235	0.0816	18.28	1.0501	0.0002	0	0	0	99.7214
Saint Kitts	SK392	45.04	0.0277	34.3	0.7015	0	0.0591	18.1	1.1086	0.019	0.0163	0	0	99.3722
Saint Kitts	SK392	46.12	0.0221	34.16	0.4679	0.0274	0.0702	17.9	1.3027	0.0068	0	0	0	100.077
Saint Kitts	SK392	45.4	0.0188	34.13	0.4908	0.0117	0.0511	17.96	1.2811	0.0174	0.0041	0	0	99.365
Saint Kitts	SK392	45.3	0	34.13	0.5456	0.0313	0.0477	18	1.2544	0.016	0.0029	0	0	99.3279
Saint Kitts	SK392	45.49	0.0281	34.04	0.6105	0.0388	0.0255	18.04	1.2396	0.0093	0.0065	0	0	99.5283
Saint Kitts	SK392	45.38	0.0089	34.01	0.6116	0.0543	0.03	17.96	1.1434	0.0062	0.0074	0	0	99.2118
Saint Kitts	SK392	45.75	0.0152	34	0.5612	0	0.0539	17.73	1.36	0.014	0	0	0	99.4843
Saint Kitts	SK392	45.95	0.0077	33.92	0.5593	0.0391	0.0583	17.74	1.44	0.0136	0.0155	0	0	99.7435
Saint Kitts	SK392	45.03	0	33.9	0.4649	0.0265	0.0553	18.22	1.0398	0.0161	0.0069	0	0	98.7595
Saint Kitts	SK392	45.57	0.0162	33.86	0.6615	0.0113	0.0562	17.83	1.2957	0.0147	0.0252	0	0	99.3408
Saint Kitts	SK392	45.25	0.0202	33.79	0.7216	0	0.0339	18.09	1.1862	0.0205	0.0036	0	0	99.116
Saint Kitts	SK392	45.76	0.0269	33.77	0.6076	0	0.1008	17.69	1.2924	0.013	0	0	0	99.2607
Saint Kitts	SK392	45.98	0.0404	33.71	0.7278	0.0274	0.0605	17.6	1.36	0.0143	0.0059	0	0	99.5263
Saint Kitts	SK392	45.69	0.004	33.7	0.5546	0.0328	0.0462	17.85	1.3168	0.0191	0.0013	0	0	99.2148
Saint Kitts	SK392	46.42	0.0299	33.68	0.6793	0.0294	0.0671	17.42	1.66	0.0047	0	0	0	99.9904
Saint Kitts	SK392	45.82	0.0125	33.67	0.5473	0.0388	0.0479	17.67	1.3307	0.0162	0.013	0	0	99.1664
Saint Kitts	SK392	46.17	0.0292	33.56	0.615	0.0075	0.0661	17.54	1.42	0.0064	0.0041	0	0	99.4183
Saint Kitts	SK392	46.56	0.0254	33.51	0.5444	0.0319	0.05	17.23	1.75	0.0057	0.0122	0	0	99.7196
Saint Kitts	SK392	47.59	0.0352	33.45	0.6214	0.0219	0.0778	17.12	1.92	0.0136	0.0196	0	0	100.87
Saint Kitts	SK392	46.16	0.0245	33.44	0.5706	0.0372	0.0571	17.32	1.65	0.0141	0.0031	0	0	99.2766
Saint Kitts	SK392	46.26	0.0033	33.35	0.613	0.0284	0.0567	17.24	1.54	0.0138	0.0291	0	0	99.1343
Saint Kitts	SK392	46.42	0.0244	33.34	0.8445	0.0075	0.0507	17.08	1.79	0.0251	0.0149	0	0	99.5971
Saint Kitts	SK392	45.95	0.0504	33.33	0.7978	0	0.1046	17.56	1.36	0.0401	0.0213	0	0	99.2142
Saint Kitts	SK392	46.17	0.026	33.28	0.6572	0	0.0886	17.56	1.43	0.0307	0	0	0	99.2425
Saint Kitts	SK392	46.87	0.0101	33.26	0.7319	0.0373	0.0519	16.96	1.89	0.0109	0.0052	0	0	99.8273
Saint Kitts	SK392	46.61	0.0034	33.22	0.6941	0	0.0519	17.05	1.73	0.0207	0	0	0	99.3801
Saint Kitts	SK392	47.16	0.0077	33.19	0.6285	0.0217	0.072	17.04	1.84	0.0145	0.0106	0	0	99.985
Saint Kitts	SK392	46.13	0.0125	33.16	0.5311	0.0091	0.0415	17.5	1.48	0.0212	0	0	0	98.8854
Saint Kitts	SK392	46.96	0.0158	33.16	0.6564	0.002	0.088	17.05	1.82	0.0234	0.0039	0	0	99.7795
Saint Kitts	SK392	46.68	0.0134	33.16	0.5832	0.0394	0.0528	17.01	1.91	0.0252	0	0	0	99.474
Saint Kitts	SK392	46.82	0.0336	33.13	0.7566	0.0244	0.0953	16.81	1.88	0.0237	0	0	0	99.5736
Saint Kitts	SK392	47.24	0.0183	33.11	0.6108	0	0.0703	16.95	1.88	0.0188	0	0	0	99.8982
Saint Kitts	SK392	46.83	0.027	33.1	0.5587	0.0021	0.0263	16.96	1.78	0.0098	0.0078	0	0	99.3017
Saint Kitts	SK392	46.67	0.0116	33.09	0.5967	0.0091	0.0591	16.94	1.71	0.0223	0	0	0	99.1088
Saint Kitts	SK392	47.12	0.0502	33.06	0.6057	0	0.0522	16.67	1.93	0.0329	0.0197	0	0	99.5407
Saint Kitts	SK392	46.75	0.0374	33.05	0.6009	0.0291	0.036	16.93	1.74	0.024	0	0	0	99.1974
Saint Kitts	SK392	46.78	0.024	33.04	0.7705	0	0.0826	16.96	1.67	0.0233	0.0181	0	0	99.3685
Saint Kitts	SK392	46.32	0.0101	33.02	0.6528	0.0057	0.0369	16.99	1.64	0.0087	0.0029	0	0	98.6871
Saint Kitts	SK392	46.74	0.0413	33	0.6905	0.0137	0.0565	16.87	1.93	0.0183	0.01	0	0	99.3703
Saint Kitts	SK392	47.45	0.0553	32.98	0.6987	0	0.0906	16.54	2.09	0.0146	0.0159	0	0	99.9351
Saint Kitts	SK392	46.76	0.0361	32.93	0.581	0	0.0718	16.76	1.79	0.0212	0	0	0	98.9501
Saint Kitts	SK392	47.59	0.0578	32.81	0.6233	0.0056	0.0501	16.62	1.97	0.0214	0	0	0	99.7482
Saint Kitts	SK392	47.51	0.0193	32.71	0.6649	0.0039	0.0659	16.44	2.16	0.0345	0	0	0	99.6085
Saint Kitts	SK392	47.51	0.0161	32.7	0.5993	0.0091	0.0715	16.41	2.11	0.0334	0	0	0	99.4594
Saint Kitts	SK392	46.89	0.0351	32.69	0.6949	0.0715	0.0482	16.57	1.96	0.0149	0	0	0	98.9746
Saint Kitts	SK392	47.32	0.0245	32.67	0.6248	0	0.066	16.69	1.96	0.0189	0	0	0	99.3742
Saint Kitts	SK392	47.65	0.0314	32.65	0.6218	0	0.0644	16.35	2.1	0.0174	0	0	0	99.485
Saint Kitts	SK392	47.52	0.018	32.65	0.6704	0.0169	0.0841	16.34	2.1	0.0297	0	0	0	99.4291
Saint Kitts	SK392	47.49	0.0287	32.54	0.6218	0	0.0606	16.29	2.01	0.0217	0	0	0	99.0628
Saint Kitts	SK392	47.34	0.0084	32.43	0.6503	0.0616	0.0548	16.35	2.09	0.0216	0.0194	0	0	99.0261
Saint Kitts	SK392	47.16	0.0036	32.32	0.6002	0.0507	0.0765	16.35	2.02	0.0275	0.0061	0	0	98.6146
Saint Kitts	SK392	47.65	0.0213	32.22	0.6155	0.0109	0.0726	16.16	2.06	0.0291	0	0	0	98.8394
Saint Kitts	SK392	47.74	0.0056	32.21	0.6545	0	0.0606	16.16	2.21	0.0251	0	0	0	99.0658
Saint Kitts	SK392	48.24	0.0254	32.2	0.6652	0.0113	0.0436	16	2.36	0.0294	0	0	0	99.5749
Saint Kitts	SK392	47.21	0.0479	32.16	0.5543	0.0657	0.0773	16.57	2.09	0.0281	0.0043	0	0	98.8076
Saint Kitts	SK392	47.98	0	32.15	0.685	0.0528	0.0667	16.09	2.37	0.0242	0	0	0	99.4187
Saint Kitts	SK392	47.87	0.0315	32.15	0.6433	0.0208	0.0393	15.88	2.3	0.0198	0.0163	0	0	98.971
Saint Kitts	SK392	48.16	0.0027	32.09	0.6515	0	0.0922	15.89	2.32	0.0291	0.0185	0	0	99.254
Saint Kitts	SK392	48.19	0.0218	31.93	0.6284	0.0254	0.0486	15.72	2.49	0.0298	0	0	0	99.084
Saint Kitts	SK392	47.66	0.1158	31.89	1.55	0.0575	0.341	16.3	1.8	0.0886	0.0133	0	0	99.8162
Saint Kitts	SK392	48.57	0.0445	31.85	0.6558	0	0.0675	15.65	2.51	0.0207	0.0126	0	0	99.3811
Saint Kitts	SK392	48.54	0.021	31.82	0.6078	0	0.0551	15.54	2.54	0.0298	0	0	0	99.1537
Saint Kitts	SK392	49.24	0.0628	30.23	1.55	0.0176	1.0288	14.28	2.97	0.0467	0.0014	0	0	99.4273
Saint Kitts	SK392	48.77	0.2382	30.16	1.97	0.0665	0.7128	15.08	2.15	0.1253	0.0048	0	0	99.2776
Saint Kitts	SK392	49.46	0.3169	29.63	2.59	0.086	0.6875	14.97	2.2	0.1473	0	0	0	100.088
Saint Kitts	SK394A	43.23	0.0028	35.49	0.5251	0.0319	0.0277	19.95	0.5624	0	0	0	0	99.8199
Saint Kitts	SK394A	43.09	0	35.44	0.3545	0.0194	0.009	20	0.5207	0.0037	0.018	0	0	99.4553
Saint Kitts	SK394A	42.96	0.0064	35.34	0.31	0.0237	0.0144	20.15	0.4953	0.0016	0	0	0	99.3014
Saint Kitts	SK394A	43.17	0.0025	35.04	0.4158	0.0092	0.0344	19.93	0.5776	0	0.013	0	0	99.1925
Saint Kitts	SK394A	43.25	0	34.85	0.5152	0.0042	0.0219	19.71	0.6795	0.004	0	0	0	99.0348
Saint Kitts	SK394A	43.2	0.0058	34.81	0.5318	0	0.0426	19.78	0.611	0.0044	0	0	0	98.9856
Saint Kitts	SK394A	43.69	0.0128	34.81	0.4966	0.0086	0.0265	19.66	0.7547	0.0108	0	0	0	99.47
Saint Kitts	SK394A	43.65	0.0056	34.62	0.5365	0	0.0203	19.48	0.7922	0	0	0	0	99.1046
Saint Kitts	SK394A	43.89	0.0183	34.59	0.4986	0.0362	0.0218	19.53	0.89	0.0091	0	0	0	99.484
Saint Kitts	SK394A	43.42	0.0186	34.53	0.4444	0.0194	0.02	19.48	0.755	0.0045	0	0	0	98.6919
Saint Kitts	SK394A	43.99	0.0074	34.41	0.5221	0.0049	0.0287	19.15	0.971	0.0025	0	0	0	99.0866
Saint Kitts	SK394A	43.75	0	34.35	0.4465	0.0177	0.0249	19.19	0.9439	0	0	0	0	98.723
Saint Kitts	SK394A	44.17	0.0414	34.27	0.517	0.02	0.0471	19	1.0277	0.0075	0.0047	0	0	99.1054
Saint Kitts	SK394A	44.26	0.024	34.23	0.4815	0.0079	0.0326	18.96	1.1026	0	0.0119	0	0	99.1105
Saint Kitts	SK394A	44.01	0.0297	33.98	0.5688	0.0207	0.0528	19.02	1.0429	0.0041	0	0	0	98.729
Saint Kitts	SK394A	45.17	0.0129	33.6	0.5466	0.0049	0.0367	18.29	1.46	0.011	0	0	0	99.1321
Saint Kitts	SK394A	45.85	0.0225	33.31	0.4931	0.0104	0.0284	17.51	1.84	0.0199	0	0	0	99.0843
Saint Kitts	SK394A	45.56	0.0155	33.28	0.5141	0.023	0.0213	17.84	1.7	0.0091	0	0	0	98.963
Saint Kitts	SK394A	46.05	0	33.26	0.4745	0	0.0331	17.45	1.93	0.0134	0.0286	0	0	99.2396
Saint Kitts	SK394A	45.92	0.0078	33.22	0.5751	0.0086	0.0326	17.48	1.95	0.0146	0.0037	0	0	99.2124
Saint Kitts	SK394A	45.76	0.0099	33.02	0.4959	0.0152	0.0223	17.66	1.73	0.0028	0.0022	0	0	98.7183
Saint Kitts	SK394A	46.3	0.0119	32.68	0.433	0.014	0.0386	17.29	2.03	0.0157	0	0	0	98.8132
Saint Kitts	SK394A	46.58	0.0228	32.67	0.4778	0.0042	0.0382	17.01	2.21	0.0096	0	0	0	99.0226
Saint Kitts	SK394C	44.15	0.0017	35.04	0.432	0	0.0213	19.53	0.8786	0.0052	0	0	0	100.059
Saint Kitts	SK394C	44.37	0	34.83	0.5014	0	0.033	19.24	0.9589	0.0153	0	0	0	99.9486
Saint Kitts	SK394C	44.44	0	34.72	0.469	0	0.0204	19.17	1.012	0.0029	0.029	0	0	99.8633
Saint Kitts	SK394C	44.5	0	34.7	0.4533	0	0.0178	19.27	0.9635	0	0.0196	0	0	99.9242
Saint Kitts	SK394C	44.61	0.0074	34.56	0.456	0.005	0.0229	19.15	1.0293	0.0053	0	0	0	99.8459
Saint Kitts	SK394C	44.69	0.0067	34.51	0.5063	0.0062	0.0186	19.12	1.1127	0.0046	0.0228	0	0	99.9979
Saint Kitts	SK394C	44.5	0.0004	34.46	0.5113	0.0031	0.0291	19.1	1.0715	0.0056	0	0	0	99.681
Saint Kitts	SK394C	44.47	0.0205	34.4	0.4545	0	0.0185	19.13	1.0605	0	0	0	0	99.554
Saint Kitts	SK394C	44.77	0.0258	34.23	0.4688	0.0162	0.0251	18.9	1.1609	0	0	0	0	99.5968
Saint Kitts	SK394C	45.96	0.0138	34.02	0.4491	0.0187	0.0285	18.06	1.77	0.0135	0.023	0	0	100.357
Saint Kitts	SK394C	45.47	0.0069	33.82	0.473	0.0187	0.0302	18.44	1.42	0.0078	0	0	0	99.6866
Saint Kitts	SK394C	46.8	0.0163	33.63	0.4659	0.0025	0.0376	17.59	1.96	0.0141	0.0057	0	0	100.522
Saint Kitts	SK394C	46.37	0.0079	33.58	0.5191	0.005	0.0337	17.77	1.87	0.0027	0.0103	0	0	100.169
Saint Kitts	SK394C	46.68	0.0101	33.57	0.3928	0.015	0.0431	17.51	1.98	0.0098	0	0	0	100.211
Saint Kitts	SK394C	46.18	0.0287	33.48	0.4515	0.0025	0.0342	17.71	1.81	0.007	0	0	0	99.7039
Saint Kitts	SK394C	46.95	0.0218	33.16	0.6055	0.0087	0.0346	17.23	2.1	0.0129	0.0008	0	0	100.124
Saint Kitts	SK394C	47.45	0.0112	32.96	0.5328	0.0312	0.0337	16.92	2.3	0.0232	0.0088	0	0	100.271
Saint Kitts	SK394C	47.39	0.0052	32.76	0.5137	0.0136	0.0497	17.05	2.22	0.0217	0.0325	0	0	100.056
Saint Kitts	SK394C	52.14	0.0172	29.26	0.6358	0.0012	0.0841	13.02	4.46	0.0385	0.0011	0	0	99.6579
Saint Kitts	SK408	45.06	0	34.32	0.324	0.0262	0.0058	18.67	1.42	0.0149	0	0	0	99.8409
Saint Kitts	SK408	47.71	0.0055	33.06	0.3513	0	0.0069	16.81	2.38	0.0299	0.0028	0	0	100.356
Saint Kitts	SK408	48.46	0.0185	32.67	0.3683	0.0069	0.0158	16.41	2.69	0.0383	0.0142	0	0	100.692
Saint Kitts	SK408	49	0.0017	31.98	0.3012	0.0062	0.0108	15.76	2.95	0.0446	0.0174	0	0	100.072
Saint Kitts	SK408	51	0.0101	30.97	0.3105	0	0.0139	14.2	3.81	0.0596	0.0192	0	0	100.393
Saint Kitts	SK408	51.48	0.0108	30.89	0.2833	0.0081	0.0164	13.96	4.03	0.0749	0	0	0	100.753
Saint Kitts	SK408	51.94	0.0207	30.4	0.2756	0	0.0185	13.5	4.29	0.0798	0.0034	0	0	100.528
Saint Kitts	SK408	52.47	0.0144	29.96	0.2179	0	0.0079	12.88	4.53	0.0888	0	0	0	100.169
Saint Kitts	SK408	52.86	0.0206	29.46	0.2423	0.0056	0.0101	12.49	4.83	0.0838	0	0	0	100.002
Saint Kitts	SK408	53.17	0.0032	29.44	0.2467	0.0069	0.0087	12.27	4.82	0.0945	0.0313	0	0	100.091
Saint Kitts	SK408	53.45	0.0017	29.27	0.2543	0.0087	0.0107	12.3	4.93	0.0865	0	0	0	100.312
Saint Kitts	SK408	53.54	0	29.22	0.2391	0.0143	0.0096	12.13	4.94	0.103	0	0	0	100.196
Saint Kitts	SK408	53.5	0.0294	29.16	0.2545	0.0087	0.0101	12.26	4.85	0.0973	0.0224	0	0	100.192
Saint Kitts	SK408	54.15	0	28.78	0.2087	0.0156	0.0141	11.72	5.16	0.1034	0.0131	0	0	100.165
Saint Kitts	SK408	54.2	0.0059	28.7	0.1616	0.0056	0.0035	11.67	5.31	0.0852	0	0	0	100.142
Saint Kitts	SK408	54.49	0.0083	28.64	0.2209	0.005	0.0078	11.5	5.21	0.0932	0.0009	0	0	100.176
Saint Kitts	SK408	54.66	0.011	28.42	0.2924	0.0255	0.0194	11.28	5.38	0.1111	0.0054	0	0	100.205
Saint Kitts	SK408	55.1	0.0044	28.19	0.2027	0	0.0053	10.82	5.68	0.1201	0	0	0	100.122
Saint Kitts	SK408	56.87	0	27.84	0.2194	0.0038	0.0193	9.61	5.98	0.1446	0.0062	0	0	100.693
Saint Kitts	SK408	55.64	0	27.82	0.1783	0.0025	0.0073	10.45	5.86	0.1366	0.0049	0	0	100.1
Saint Kitts	SK408	56.28	0.0073	27.42	0.1874	0	0.0089	10.02	5.99	0.1304	0	0	0	100.044
Saint Kitts	SK408	56.77	0.011	26.89	0.2712	0	0.0228	9.57	6.19	0.1633	0.0167	0	0	99.905
Saint Kitts	SK408	56.38	0.0051	26.88	0.2544	0.0044	0.0187	9.86	6.07	0.1326	0.0442	0	0	99.6494
Saint Kitts	SK408	57.58	0.0049	26.44	0.1905	0.0062	0.0168	9	6.5	0.1526	0	0	0	99.891
